# Supplementary material for: Pre-Slavic and Slavic Interaction at Eastern Periphery of Slavic Expansion in Northeastern Europe (Y-Gene Pools of Volga-Oka Region)
Source: Genes (Basel). 2025 Sep 27;16(10):1149. doi: 10.3390/genes16101149 (PMC12562464; doi:10.3390/genes16101149)
Supplement: Supplementary file 1 [file genes-16-01149-s001.zip]

Archive with 3 entries (3 files):
- Supplementary Figures S1-S5. Phylogenetic search networks.pdf
- Supplementary Figures S6-S15. Phylogenetic search trees.pdf
- Supplementary Tables.xlsx
